# Supplementary material for: Bad News: Analysis of the Quality of Information on Influenza Prevention Returned by Google in English and Italian
Source: Front Immunol. 2015 Dec 8;6:616. doi: 10.3389/fimmu.2015.00616 (PMC4672033; doi:10.3389/fimmu.2015.00616)
Supplement: Supplementary file 2 [file Data_Sheet_2.XLSX]

## Sheet: Sheet1
WORD LIST	FREQUENCY
Public Health England	38
of the virus	26
in the UK	22
per cent of	18
strain of the	17
for Disease Control	15
Centers for Disease	14
the World Health	13
still the best	13
as well as	13
Disease Control and	13
Control and Prevention	13
as soon as	12
to protect against	11
is still the	11
cent of patients	11
the number of	10
the main strain	10
the Centers for	10
in at-risk groups	10
at Public Health	10
according to the	10
too late to	9
to protect yourself	9
to get the	9
the strains of	9
the first time	9
the United States	9
pregnant women and	9
in the US	9
and those with	9
Dr Richard Pebody	9
way to protect	8
to be the	8
the age of	8
the CDC says	8
people in at-risk	8
one of the	8
on the NHS	8
not possible to	8
main strain of	8
likely to be	8
in the virus	8
in the U.S.	8
if you have	8
greatest risk of	8
given to millions	8
estimated to work	8
becoming seriously ill	8
World Health Organization	8
World Health Organisation	8
virus has mutated	7
usually protects around	7
used to make	7
to work in	7
to make the	7
to get a	7
time to time	7
time of year	7
the strains that	7
the nasal spray	7
the most common	7
the best way	7
that this year	7
risk of becoming	7
protect yourself and	7
people who are	7
of becoming seriously	7
it is still	7
groups from having	7
from time to	7
for those at	7
effectiveness of the	7
drugs are available	7
caused by a	7
be the worst	7
at-risk groups from	7
at greatest risk	7
a good match	7
Dick Cheney watches	7
Cheney watches television	7
yourself and your	6
your family from	6
work in just	6
women and those	6
with good hand	6
will circulate in	6
to the CDC	6
to include in	6
to avoid the	6
those with a	6
those at greatest	6
third higher than	6
them for those	6
the northern hemisphere	6
the best overall	6
that it is	6
that has been	6
such as asthma	6
strains that will	6
strains of the	6
should still get	6
should prescribe them	6
seriously ill due	6
risk of a	6
public health officials	6
prescribe them for	6
overall way to	6
of cases in	6
not get the	6
mismatch between the	6
it no longer	6
in the northern	6
in the future	6
in the United	6
in lab tests	6
in any given	6
in England and	6
ill due to	6
if you are	6
health officials have	6
have the jab	6
good hand hygiene	6
free on the	6
expected to be	6
doctors should prescribe	6
chief medical officer	6
cases in lab	6
but it is	6
best overall way	6
being urged to	6
be aware that	6
available and effective	6
are likely to	6
are available and	6
and your family	6
and there is	6
and doctors should	6
along with good	6
against the main	6
a year ago	6
a nasal spray	6
This is the	6
I want to	6
England and Wales	6
Antiviral drugs are	6
Although it is	6
you want to	5
you get the	5
year on the	5
would be the	5
we have seen	5
was estimated to	5
want to reassure	5
virus from time	5
used in the	5
to reassure people	5
to produce sufficient	5
to fully predict	5
timely comments on	5
this time of	5
these results do	5
there is always	5
the virus that	5
the virus is	5
the virus has	5
the strain of	5
the severity of	5
the risk of	5
the immune system	5
the fact that	5
the best protection	5
that will circulate	5
that these results	5
that there is	5
that levels of	5
studies in the	5
strain used to	5
still protect against	5
spreading around the	5
soon as they	5
soon as possible	5
show that levels	5
results do not	5
reassure people that	5
quantities of the	5
protection we have	5
protection against the	5
protect against the	5
protect against other	5
produce sufficient quantities	5
predict the strains	5
possible to fully	5
people that it	5
part of a	5
over the age	5
out to be	5
other strains of	5
or in the	5
on Aging and	5
of thousands of	5
of pregnant women	5
of a drift	5
not discourage people	5
no longer matches	5
more likely to	5
million doses of	5
latest data show	5
jab this year	5
it usually protects	5
it is never	5
is always a	5
in young children	5
in the elderly	5
in Greater Manchester	5
if they have	5
how well the	5
higher than normal	5
has mutated so	5
going to be	5
generally decreasing in	5
generally been a	5
fully predict the	5
for those who	5
for the next	5
for the first	5
for National Statistics	5
does n't make	5
do not discourage	5
discourage people in	5
director of the	5
decreasing in the	5
data show that	5
crucial that these	5
circulate in any	5
can cause severe	5
but even so	5
best protection we	5
been a good	5
be the most	5
at risk of	5
around the UK	5
are generally decreasing	5
are being urged	5
any given season	5
and Sanofi Pasteur	5
always a risk	5
all over again	5
a third higher	5
a risk of	5
a lot of	5
a drift occurring	5
We do see	5
This is a	5
The NHS spends	5
Office for National	5
National Council on	5
NHS spends around	5
Most of the	5
If you have	5
If you are	5
Department of Health	5
Council on Aging	5
Aging and Sanofi	5
According to the	5

## Sheet: Sheet2
# Corpus: flujab-50-journal
# Hits: 38
# Query [word=="Public"][word=="Health"][word=="England"] 38
file2486924	the Department of Infectious Diseases at < Public Health England >, said they had been made aware that a mutant
file2486924	similar warnings in Britain and experts at < Public Health England > just hoped the same mutant strain that
file2486924	the Department of Infectious Diseases at < Public Health England >, said they had been made aware that a mutant
file2486924	cent of patients. A spokesman for < Public Health England > said: ‰Û÷We saw that there were going to
file2486924	And the most recent weekly flu report from < Public Health England > states that deaths in the under-fives in
file2486924	officials alert the public sooner? <Public Health England >, the responsible Government agency, says
file2486932	effectiveness of 50 per cent with previous vaccines, < Public Health England > (PHE) said. The health body said
file2486910	surge in the death toll A study by < Public Health England > (PHE) found there had been significantly
file2486925	is estimated to work in just 3% of cases, < Public Health England > (PHE) has revealed. That compares
file2486949	winter will be the worst for 15 years. <Public Health England > (PHE) warned that the main strain of influenza
file2486943	Graham Wardman, from the Greater Manchester < Public Health England > Centre, said: ‰ÛÏThe vaccine will protect
file2486943	Cosford, director of health protection and at < Public Health England >, said: ‰ÛÏThe pilots are an important addition
file2486911	usually protects around 60% of patients <Public Health England > found just 3% of patients had H3N2 strain
file2486911	per cent figure predicted by experts at < Public Health England > would be the worst in at least a decade
file2486911	night (file picture) Researchers at < Public Health England > assessed the effectiveness of the jab by
file2486911	3 per cent figure emerged in a study by < Public Health England > and published in the journal Eurosurveillance
file2486918	was only 3.4 percent," Richard Pebody, of < Public Health England >, and colleagues wrote in the journal Eurosurveillance
file2486947	at-risk groups from having flu jab, says < Public Health England >The low effectiveness of the flu
file2486947	more typical past effectiveness of 50%, < Public Health England > (PHE) said. It said the problem was
file2486947	account ( why? ) Southampton says < Public Health England > cast doubt on its figures before recent
file2486937	ago about UK flu vaccine mismatch <Public Health England > says it could not have developed vaccine
file2486937	World Health Organisation last March. But < Public Health England > said it could not have developed a new
file2486937	of the Centre for Infectious Disease at < Public Health England >, said officials have known about the mismatch
file2486913	Nick Phin, head of respiratory diseases at < Public Health England > told the Daily Telegraph : "Vaccination
file2486938	people from developing symptoms. But < Public Health England > says people should still get vaccinated
file2486938	people this year. Prof Nick Phin, from < Public Health England >, told the BBC: "We have seen an increase
file2486938	being as effective as it usually is." <Public Health England > reached the conclusion after a study on
file2486938	vaccine was already in development. <Public Health England > has already said this is the worst flu
file2486938	Pebody, the head of flu surveillance at < Public Health England >, said: "Throughout the last decade, there
file2486935	officials have said. New research from < Public Health England > (PHE) has found the vaccine protects just
file2486935	flu rates are stabilising, according to < Public Health England >, there have already been significantly
file2486948	mismatch and as a result it was estimated by < Public Health England > that the vaccine is protecting only 3.4
file2486948	vaccine is only 3% protective against it, < Public Health England > said on Thursday. Next year‰Ûªs choice
file2486948	people falling ill with flu were bigger. < Public Health England > then carried out the study published this
file2486948	thousands of lives.‰Û Southampton says < Public Health England > cast doubt on its figures before recent
file2486948	at-risk groups from having flu jab, says < Public Health England >Death rate in England and Wales is
file2486933	tests, according to health experts. <Public Health England > (PHE) said the low success rate of the
file2486942	tell you not to get vaccinated. The NHS and < Public Health England > both recommend it, and they don‰Ûªt do so

## Sheet: Sheet3
WORD LIST	FREQUENCY
due lotti	145
morti sospette	78
la somministrazione	76
di un	76
del farmaco	72
somministrazione del	69
Ì¬ stato	64
per la	60
lotti del	59
sono stati	55
di utilizzo	55
lotti di	54
e il	54
divieto di	52
e la	51
dei due	51
che si	51
di una	48
della Novartis	48
per i	46
non Ì¬	43
con la	41
in Sicilia	39
dopo la	39
dei lotti	39
in Italia	38
il divieto	38
che i	38
italiana del	37
da parte	37
Agenzia italiana	37
si Ì¬	36
i lotti	36
del Farmaco	36
che non	36
e non	35
dell‰Ûª Aifa	35
a rischio	35
il numero	34
della Salute	34
dall' Aifa	34
in una	33
con il	33
ci sono	33
medici di	32
in via	32
eventi avversi	32
che il	32
caso di	32
Ì¬ un	31
non sono	31
in corso	31
di due	30
tutte le	29
segnalazioni di	29
le morti	29
in Molise	29
dalla somministrazione	29
Si tratta	29
per il	28
ore dalla	28
di famiglia	28
a titolo	28
superiore di	27
non ci	27
il proprio	27
i quali	27
i pazienti	27
e in	27
che la	27
la morte	26
il direttore	26
Ì¬ stata	25
milioni di	25
e i	25
donna di	25
Istituto superiore	25
una donna	24
tratta di	24
proprio medico	24
per le	24
nesso di	24
la campagna	24
disposto il	24
di dosi	24
Luca Pani	24
Fluad della	24
numero di	23
i decessi	23
e le	23
dosi di	23
dell' Aifa	23
alla somministrazione	23
alla Salute	23
Agenzia del	23
Ì¬ il	22
tutti i	22
tra la	22
somministrazione di	22
le segnalazioni	22
l' assessore	22
i due	22
delle analisi	22
casi di	22
una relazione	21
stato disposto	21
sono state	21
non c	21
l' Aifa	21
il medico	21
bloccati dall'	21
altri lotti	21
Agenzia Italiana	21
una nota	20
ogni anno	20
i medici	20
ha scritto	20
esclusivamente cautelativo	20
di sanitÌÊ	20
di Siena	20
di Fluad	20
delle dosi	20
contattare il	20
and Diagnostics	20
Italiana del	20
Ì¬ una	19
titolo esclusivamente	19
si sono	19
scritto il	19
prodotto dalla	19
ha disposto	19
e di	19
direttore generale	19
della Regione	19
dalla Novartis	19
tra i	18
non si	18
in seguito	18
in casa	18
il virus	18
il ministro	18
ha detto	18
ha aperto	18
e una	18
e che	18
di morti	18
di lotto	18
di causalitÌÊ	18
che hanno	18
che ci	18
anche se	18
al momento	18
Sicilia e	18
un' inchiesta	17
piÌ_ di	17
morte di	17
i bambini	17
e l‰Ûª	17
dosi dei	17
dopo il	17
dopo aver	17
di cui	17
che ha	17
a seguito	17
via cautelativa	16
utilizzo di	16
uomo di	16
regionale alla	16
medico di	16
medicina generale	16
lotti sospetti	16
il decesso	16
i risultati	16
entro le	16
due giorni	16
dei medici	16
a livello	16
L‰Ûª Aifa	16
via precauzionale	15
utilizzo dei	15
un uomo	15
un altro	15
sulla confezione	15
risultati delle	15
potrebbe essere	15
pazienti che	15
lotti bloccati	15
in un	15
in attesa	15
il sequestro	15
era stato	15
di quelli	15
di etÌÊ	15
di SanitÌÊ	15
dall‰Ûª Aifa	15
con le	15
che l‰Ûª	15
assessore regionale	15
Le morti	15
un evento	14
stato somministrato	14
sono in	14
somministrazione delle	14
rischio di	14
procura di	14
per un	14
ministro della	14
ministero della	14
l‰Ûª Aifa	14
la valutazione	14
l' esito	14
in questione	14
il Fluad	14
ha fatto	14
effetti collaterali	14
due a	14
di questi	14
di medicina	14
di Prato	14
decessi sospetti	14
confezioni del	14
confezione il	14
con l'	14
ci sia	14
che abbiano	14
anni di	14
ai due	14
a verificare	14
a cui	14
Superiore di	14
Prato e	14
L' Aifa	14
Istituto Superiore	14
Al momento	14
Aifa ha	14
tre morti	13
sono morte	13
relazione diretta	13
quanto si	13
parte dell'	13
l‰Ûª Agenzia	13
lotto e	13
le persone	13
la qualitÌÊ	13
la psicosi	13
l' Agenzia	13
in tutto	13
in particolare	13
in merito	13
in farmacia	13
il suo	13
ha giÌÊ	13
fino a	13
evitare la	13
era stata	13
di un'	13
di persone	13
di eventi	13
di altri	13
delle segnalazioni	13
del Fluad	13
decesso di	13
che Ì¬	13
che sono	13
casa confezioni	13
assessore alla	13
aperto un'	13
anche i	13
alle Asl	13
abbiano in	13
a uno	13
a scopo	13
a contattare	13
Procura di	13
Farmaco ha	13
Beatrice Lorenzin	13
Aifa e	13
verificare sulla	12
uno di	12
un caso	12
sottoposti a	12
somministrato il	12
si tratta	12
se si	12
se corrispondente	12
quelli per	12
quali sono	12
primi test	12
persone con	12
per l'	12
ma non	12
la decisione	12
in caso	12
il ritiro	12
e si	12
di soggetti	12
dei decessi	12
corrispondente a	12
contro l'	12
concomitanza temporale	12
con un	12
avversi gravi	12
attesa di	12
assunzione del	12
anche in	12
affetti da	12
I lotti	12
Giacomo Milillo	12
Fluad prodotto	12
Asl di	12
Ì¬ la	11
una revisione	11
tali lotti	11
subito dopo	11
su un	11
sono i	11
sicurezza ed	11
si puÌ_	11
si legge	11
revisione preliminare	11
qualitÌÊ e	11
quali Ì¬	11
preliminare dei	11
persone che	11
non ha	11
nella sicurezza	11
medico per	11
ma anche	11
lo scorso	11
la segnalazione	11
la conformitÌÊ	11
invita i	11
in relazione	11
in modo	11
in cui	11
i casi	11
gravi o	11
fiducia nella	11
di produzione	11
dei cookie	11
degli accertamenti	11
ai lotti	11
a Parma	11
L‰Ûª Agenzia	11
Lo ha	11
valutazione di	10
uso del	10
tutto il	10
tre persone	10
tra il	10
tale revisione	10
sono verificati	10
sono sicuri	10
sistema di	10
sarebbero avvenute	10
riconfermato la	10
revisione ha	10
quest‰Ûª anno	10
piena fiducia	10
per evitare	10
non hanno	10
nelle farmacie	10
nei lotti	10
nei giorni	10
morti sono	10
migliaia di	10
legate alla	10
la vendita	10
la popolazione	10
la notizia	10
la malattia	10
la loro	10
in questi	10
in commercio	10
in atto	10
il segretario	10
il rischio	10
il presidente	10
il caso	10
i primi	10
hanno avuto	10
ha spiegato	10
gli anziani	10
giÌÊ riconfermato	10
eventuale nesso	10
esito di	10
erano destinati	10
efficacia dei	10
ed i	10
ed efficacia	10
e poi	10
e per	10
due morti	10
dovrebbe essere	10
dose di	10
di tali	10
di tale	10
di questo	10
di prevenzione	10
di patologie	10
di farmacovigilanza	10
di decessi	10
di anziani	10
delle morti	10
del sistema	10
del decesso	10
dei propri	10
dei casi	10
cui si	10
conformitÌÊ del	10
con l‰Ûª	10
che solo	10
che le	10
casi sospetti	10
azienda produttrice	10
avvenute in	10
anziani e	10
anno scorso	10
anni e	10
altri due	10
alla SanitÌÊ	10
a tutti	10
a Termoli	10
a Prato	10
Lucia Borsellino	10
I primi	10
I due	10
Di Lascio	10
Ì¬ morto	9
Ì¬ immediatamente	9
volta che	9
virus dell‰Ûª	9
valutare un	9
uso dei	9
uno dei	9
una settimana	9
una correlazione	9
un nesso	9
un eventuale	9
tre casi	9
sulla vicenda	9
sui due	9
stati distribuiti	9
si era	9
seguito di	9
sanitario regionale	9
rende noto	9
reazioni avverse	9
questi giorni	9
prima di	9
per l‰Ûª	9
per complicanze	9
o fatali	9
nuove segnalazioni	9
numero verde	9
morte sospetta	9
mila dosi	9
medico curante	9
mal di	9
le farmacie	9
la riesumazione	9
la relazione	9
la Novartis	9
in gravi	9
in Europa	9
immediatamente adoperata	9
il blocco	9
i soggetti	9
ha vietato	9
ha dichiarato	9
ha confermato	9
gravi condizioni	9
gli altri	9
fra la	9
esito delle	9
esito degli	9
e l'	9
e con	9
dopo che	9
dire che	9
di tre	9
di qualitÌÊ	9
di casi	9
di aver	9
di Como	9
destinati alle	9
della salute	9
della Fimmg	9
del lotto	9
decisione dell‰Ûª	9
dall' Agenzia	9
dal medico	9
contatto con	9
con i	9
attivitÌÊ di	9
adoperata in	9
a partire	9
a divieto	9
a causa	9
a Siracusa	9
Servizio sanitario	9
Rosario Crocetta	9
Regione Lazio	9
Ministero della	9
La procura	9
La Procura	9
L' Agenzia	9
Ì¬ giÌÊ	8
Ì¬ da	8
valutazione del	8
uno a	8
una risposta	8
un mese	8
tra le	8
tipo di	8
sulla morte	8
sono avvenute	8
somministrazione non	8
solo in	8
sistema nervoso	8
sintomi entro	8
si deve	8
si apprende	8
segretario della	8
scorso anno	8
ritiro cautelativo	8
presidente della	8
potrebbero essere	8
per valutare	8
per problemi	8
per gli	8
ore successive	8
ogni volta	8
ogni caso	8
non solo	8
nelle persone	8
negli stabilimenti	8
nazionale della	8
morte in	8
lotti in	8
le sue	8
le notizie	8
le categorie	8
le altre	8
la stagione	8
la sospensione	8
la nostra	8
la febbre	8
infiammazione del	8
inchiesta sulla	8
in concomitanza	8
il farmaco	8
i sintomi	8
ha sospeso	8
ha deciso	8
ha comunicato	8
ha avvertito	8
ha aggiunto	8
grado di	8
giorni scorsi	8
giorni dopo	8
fine di	8
fatto che	8
evento avverso	8
entro una	8
entro due	8
e un	8
e gli	8
dopo l'	8
direttore dell‰Ûª	8
diretta tra	8
di sospendere	8
di morte	8
di gravidanza	8
di base	8
di avere	8
di alcuni	8
di Siracusa	8
di Milano	8
deve essere	8
detto il	8
dell‰Ûª Agenzia	8
della Sicilia	8
dell' Istituto	8
del medico	8
dei sintomi	8
dei cittadini	8
cui Ì¬	8
complicanze legate	8
ci siano	8
ci sarebbero	8
chi Ì¬	8
causalitÌÊ con	8
casa farmaceutica	8
campagna di	8
anni in	8
anche per	8
anche a	8
altre due	8
alcuni decessi	8
a chi	8
Tre morti	8
Lo rende	8
La decisione	8
In attesa	8
Aifa Ì¬	8
Ì¬ in	7
Ì¬ di	7
Ì¬ ancora	7
verrÌÊ pubblicato	7
vendita di	7
una serie	7
una in	7
una dose	7
una contaminazione	7
una a	7
un' alternativa	7
un totale	7
un numero	7
un fascicolo	7
tutta la	7
tutta Italia	7
totale di	7
sui lotti	7
stata rilevata	7
sospette riguardano	7
sospette legate	7
sospette dopo	7
sono il	7
somministrazione dei	7
sia stata	7
serie di	7
sequestro di	7
seguito delle	7
secondo quanto	7
se non	7
salute dei	7
reso noto	7
relative a	7
registro degli	7
questi lotti	7
quello che	7
quando il	7
puÌ_ essere	7
psicosi determinata	7
provincia di	7
precisa che	7
per stabilire	7
per chi	7
paura di	7
patologie croniche	7
parte delle	7
parte della	7
parla di	7
o di	7
non vi	7
nervoso centrale	7
nel nostro	7
nel caso	7
momento non	7
mila persone	7
meno di	7
malattie infettive	7
l‰Ûª adiuvante	7
l‰Ûª Istituto	7
lo stesso	7
livello nazionale	7
legge in	7
le quali	7
le dosi	7
la vita	7
la situazione	7
la prevenzione	7
l' assunzione	7
in questo	7
in quanto	7
in provincia	7
in grado	7
ha rilevato	7
ha precisato	7
ha piena	7
ha bloccato	7
ha annunciato	7
gli effetti	7
generale dell‰Ûª	7
fatto il	7
fare il	7
evento cardiovascolare	7
elementi necessari	7
ed Ì¬	7
e hanno	7
e delle	7
e decessi	7
e da	7
e a	7
due pazienti	7
dosi del	7
dopo le	7
disporre degli	7
di essere	7
di disporre	7
di bloccare	7
di Aifa	7
determinata dalla	7
della salma	7
della malattia	7
della campagna	7
del virus	7
del Servizio	7
degli indagati	7
degli elementi	7
decessi sono	7
decessi in	7
dalla paura	7
da patologie	7
da Novartis	7
chi ha	7
che potrebbe	7
che ogni	7
che l'	7
caso sospetto	7
campagne di	7
blocco dei	7
assunto il	7
appartenenti ai	7
anni Ì¬	7
analisi sui	7
all‰Ûª Aifa	7
al ministero	7
ad oggi	7
ad altri	7
a questo	7
a disposizione	7
a Siena	7
Tribunale di	7
SocietÌÊ Italiana	7
Siena ha	7
Prima di	7
Pani ha	7
L‰Ûª esito	7
L' allarme	7
In ogni	7
Fluad Ì¬	7
Ci sono	7
Ci sarebbe	7
Aifa non	7
Ì¬ nessuna	6
Ì¬ alcuna	6
vi Ì¬	6
vero che	6
verificare se	6
una notifica	6
una concomitanza	6
un contenuto	6
tutti gli	6
trimestre di	6
tre eventi	6
tra gli	6
terzo trimestre	6
temporale con	6
sul caso	6
sui campioni	6
stati bloccati	6
stati acquistati	6
stata una	6
stanno arrivando	6
stabilimenti di	6
spiega il	6
sotto inchiesta	6
soprattutto per	6
sono rischi	6
sono passate	6
sono le	6
sono deceduti	6
solo lo	6
solo il	6
sicurezza dei	6
sia una	6
si parla	6
si erano	6
seguito alla	6
se ci	6
scopo cautelativo	6
sarebbe poi	6
sapere che	6
sanitarie regionali	6
rischio per	6
riesumazione della	6
riceverai una	6
relazione tra	6
quindi non	6
questo articolo	6
questo argomento	6
qualcuno dovesse	6
pubblicato un	6
provenienti dai	6
prodotto negli	6
primi risultati	6
prima che	6
presidente dell‰Ûª	6
presenza di	6
presentare invece	6
persone anziane	6
persone a	6
ora dopo	6
oggi il	6
obiettivo di	6
novembre scorsi	6
notizie relative	6
notifica ogni	6
non era	6
nella campagna	6
nel registro	6
nei bambini	6
merito al	6
mentre il	6
malattie croniche	6
l‰Ûª utilizzo	6
l‰Ûª uso	6
l‰Ûª esito	6
l‰Ûª assessore	6
lotti ritirati	6
le malattie	6
le donne	6
la stessa	6
la salute	6
la procura	6
la presenza	6
la Procura	6
l' uso	6
l' autopsia	6
l' Istituto	6
invece dei	6
in precedenza	6
in gravidanza	6
il sistema	6
il cui	6
i test	6
i numeri	6
i cittadini	6
hanno riguardato	6
ha invitato	6
ha dato	6
ha concluso	6
gravi patologie	6
gravi e	6
governatore della	6
gli studi	6
giÌÊ prelevati	6
giorni fa	6
generale Aifa	6
febbre alta	6
fatto sapere	6
farmaco ha	6
esordio entro	6
esito fatale	6
esistenza di	6
e sono	6
e dei	6
e Molise	6
due settimane	6
due in	6
dovesse presentare	6
dosi provenienti	6
di sanit	6
di queste	6
di popolazione	6
di piÌ_	6
di gola	6
di farmaci	6
di continuare	6
di Ferrara	6
deve contattare	6
detto che	6
delle persone	6
della sanitÌÊ	6
della popolazione	6
della SocietÌÊ	6
della SanitÌÊ	6
dell' Agenzia	6
del ministero	6
del Palio	6
del Nas	6
deciso di	6
dall‰Ûª Agenzia	6
dal Servizio	6
dai due	6
da virus	6
da gravi	6
corso all'	6
continua a	6
contenuto pertinente	6
come sia	6
coloro che	6
che verrÌÊ	6
che aveva	6
categorie a	6
campioni giÌÊ	6
bloccati dall‰Ûª	6
bisogna capire	6
avuto esordio	6
argomento riceverai	6
anno per	6
ancora da	6
altri casi	6
alla salute	6
alla patologia	6
all' Istituto	6
alcuni lotti	6
al di	6
ad una	6
ad esempio	6
ad alcuni	6
accertamenti sui	6
abbassare la	6
a un	6
a tutte	6
a persone	6
a fronte	6
a due	6
a Roma	6
Un uomo	6
Segui le	6
Seguendo questo	6
Questo sito	6
Quali sono	6
Per questo	6
Non c	6
Istituto di	6
In un	6

## Sheet: Sheet4
# Corpus: morti-86
# Hits: 91
# Query [word=="morti"][word=="sospette"] 91
file2485307	Allarme per il vaccino influenzale Tre < morti sospette >, l'Aifa lo vieta 27/11/2014 19:37
file2485323	un uomo Riguardano tre anziani le < morti sospette > legate allâ€™uso dei vaccini antinfluenzali
file2485323	somministrazione si sono verificate le tre < morti sospette > che hanno condotto al blocco del vaccino
file2485319	accordo? Vota Vaccino antinfluenzale. Le < morti sospette > salgono a 11. Pani (Aifa) â€œ Non escludo
file2485273	Lotti vaccino Fluad non tossici, 20 le < morti sospette >Nessun segno di tossicitÃ nei lotti
file2485313	vaccinale anti-influenzale" Sono cinque le < morti sospette > dopo l'assunzione del vaccino antinfluenzale
file2485313	relazione diretta tra vaccinazione e decessi. Le < morti sospette > riguardano cinque anziani: due a Siracusa
file2485296	Novartis diverso da quello ritirato per le < morti sospette >. Si chiamava Bruno Cottura e a trovarlo
file2485296	ministero della SanitÃ per monitorare le < morti sospette >. In effetti giÃ nei giorni scorsi
file2485317	vaccino antinfluenzale: salgono ad 11 le < morti sospette >Coinvolti anche altri lotti. Non
file2485317	del farmaco MA. Sono salite a 11 le < morti sospette > di anziani dopo la vaccinazione con l'antinfluenzale
file2485317	all'Istituto superiore di sanitÃ (Iss). Le < morti sospette > riguardano tutti anziani: due a Siracusa
file2485317	delle cittÃ dove vengono segnalate nuove < morti sospette >: per il momento, Campobasso, Lecce, Parma
file2485247	blocca i vaccini Fluad: segnalati tre casi di < morti sospette >In attesa degli accertamenti, bloccati
file2485285	lo ha comperato in farmacia Quattro < morti sospette >. Lâ€™Agenzia del Farmaco ha vietato la vendita
file2485266	automatico dal sistema. Dodici le < morti sospette > per il vaccino antinfluenzale. Lorenzin
file2485266	"Negativi i primi test" Sono 12 le < morti sospette > in 6 regioni, 2 lotti di vaccini bloccati
file2485279	medici. Vaccino antinfluenzale, tre < morti sospette >. Lotti bloccati da Aifa Al momento
file2485279	Redazione 27 novembre 2014 VENEZIA â€” Tre < morti sospette > dopo la somministrazione del vaccino antinfluenzale
file2485276	stato disposto la sospensione dopo casi di < morti sospette > registrate in Sicilia e in Molise.
file2485251	Home > Lifestyle > Lâ€™allerta continua: le < morti sospette > causate dal vaccino Flaud salgono ad 11
file2485251	salgono ad 11 Lâ€™allerta continua: le < morti sospette > causate dal vaccino Flaud salgono ad 11
file2485251	11 28/11/2014: Sono ormai undici le < morti sospette > a causa del vaccino antinfluenzale Fluad
file2485251	inquietante dellâ€™ultimora; a seguito di 3 < morti sospette > riconducibili allâ€™utilizzo di vaccini antinfluenzali
file2485251	Novartis Vaccines bloccati dallâ€™Aifa dopo tre < morti sospette >, non sono disponibili e venduti nelle farmacie
file2485257	non esistere relazione tra alcune delle < morti sospette > e la somministrazione dellâ€™Agrippal.
file2485263	batteriologici. Per fugare qualsiasi dubbio sulle 21 < morti sospette > che nelle ultime settimane hanno gettato
file2485263	di psicosi, si continua a indagare sulle < morti sospette >. Che, a questo punto, non hanno perÃ² alcuna
file2485263	diverse Procure indagano, appunto, sulle < morti sospette >. Aprendo fascicoli contro ignoti per omicidio
file2485270	vaccino antinfluenzale" Sicilia, 2 < morti sospette >: Alt a 2 lotti del vaccino antinfluenzale
file2485272	Il vaccino antinfluenzale e quattro < morti sospette >: attenzione ai due lotti â€œincriminatiâ€
file2485272	Il vaccino antinfluenzale e quattro < morti sospette >: attenzione ai due lotti â€œincriminatiâ€
file2485272	Il vaccino antinfluenzale e quattro < morti sospette > -Eâ€™ stata bloccata la vendita di due lotti
file2485290	Vaccino antinfluenzale Novartis: 4 < morti sospette >3 uomini e 1 donna morti a dopo la
file2485290	anche a Roma di Marina Zenobio 4 < morti sospette > in Italia, da attribuire molto probabilmente
file2485299	vaccino anti-influenzale ci sono state alcune < morti sospette > , piÃ¹ un caso classificato come â€œevento
file2485302	dalla Novartis, bloccati lo scorso mese per < morti sospette >. Il farmaco era stato messo in relazione
file2485303	Novartis Vaccines bloccati dallâ€™Aifa dopo tre < morti sospette >, non sono disponibili e venduti nelle farmacie
file2485309	Allarme-vaccino antinfluenzale, tre < morti sospette >Due morti in Sicilia e uno in Molise
file2485311	segnalazioniâ€ Sono salite a 11 le < morti sospette > di anziani dopo la vaccinazione con lâ€™antinfluenzale
file2485311	Novartis diverso da quello ritirato per le < morti sospette >. Il caso, Ã¨ stato segnalato per precauzione
file2485311	allâ€™Istituto superiore di sanitÃ (Iss). Le < morti sospette > riguardano tutti anziani: due a Siracusa
file2485311	europea per i medicinali, sta indagando sulle < morti sospette > legate alla somministrazione di alcuni
file2485315	di aver ricevuto undici segnalazioni di < morti sospette >, ma che ancora non Ã¨ stato stabilito alcun
file2485325	di Galileo Servizi Editoriali Tre < morti sospette >, ritirato un vaccino antinfluenzale
file2485325	esperti: "Evitiamo la psicosi" Tre < morti sospette > dopo 48 ore dalla vaccinazione antinfluenzale
file2485325	divieto di utilizzo per un vaccino. Due < morti sospette > sono avvenute in Sicilia nel siracusano
file2485328	cookie. Ok Vaccino antinfluenzale, < morti sospette > a Bologna e a Parma Una donna di
file2485310	ministero non avesse fatto chiarezza sulle < morti sospette > che hanno portato lâ€™Agenzia del farmaco
file2485295	29 Vaccino anti-influenza, quattro < morti sospette >: lâ€™Aifa blocca due lotti Vittime
file2485295	vittime, si indaga su un caso a Prato Le < morti sospette > su cui si indaga sono quattro, anche se
file2485278	Rezza, direttore del Dipartimento Tre < morti sospette >: l'Aifa sospende due lotti del vaccino
file2485278	lotti del vaccino antinfluenzale Le < morti sospette > legate alla somministrazione del vaccino
file2485278	Allarme vaccino antinfluenzale. Due delle < morti sospette > legate alla somministrazione del vaccino
file2485278	qualche interesse? PerchÃ©,se sono solo < morti sospette >,qualche Media afferma che la causa sono
file2485329	politico Vaccini anti-influenzali e < morti sospette >: che cosa c'Ã¨ da sapere Esiste un
file2485260	novembre 2014 alle ore 20:56. Tredici < morti sospette > in 7 regioni, due lotti di vaccini bloccati
file2485260	Â«Non si evidenziano correlazioni tra le < morti sospette > e i vaccini antinfluenzali assunti. L'Aifa
file2485258	cosa succede, chi rischia e sintomi dopo < morti sospette >. Cosa fare,pericolo per Fluad in varie
file2485258	quali sono i sintomi, e cosa succede dopo le < morti sospette >. I pericoli nelle diverse regioni dâ€™Italia
file2485262	complicanze che puÃ² causare. Salgono a 11 le < morti sospette >; escluso il caso di Prato 28 Novembre
file2485262	anziani in tutta Italia, per un totale di 11 < morti sospette > . Mentre per il caso dell' uomo deceduto
file2485262	Novartis che potrebbero aver causato delle < morti sospette > si allarga con il quarto caso ( segnalato
file2485253	Vaccino antinfluenzale, aumentano le < morti sospette >Secondo caso sospetto in Umbria.
file2485253	gli altri casi. Sono 20 in tutto i casi di < morti sospette > legate all'uso del vaccino anti influenzale
file2485284	rediretto alla pagina di login. Dodici < morti sospette >: ritirato l'antinfluenzale Ma secondo
file2485284	temporaleÂ» Sale a dodici il numero delle < morti sospette > legate al vaccino antinfluenzale Fluad
file2485306	. Dopo le segnalazioni di alcuni casi di < morti sospette > di anziani, infatti, l'Aifa aveva ritirato
file2485286	Vaccino antinfluenzale, salgono a otto le < morti sospette >: Ã¨ psicosi in tutta Italia Vaccino
file2485286	Vaccino antinfluenzale, salgono a otto le < morti sospette >: Ã¨ psicosi in tutta Italia A tutti
file2485286	PubblicitÃ Sono salite a otto le < morti sospette > che potrebbero essere ricondotte alla somministrazione
file2485286	decessi e l'utilizzo del farmaco. Otto < morti sospette >Gli otto decessi oggetto di accertamenti
file2485286	quali erano state segnalate le prime tre < morti sospette >. La psicosi del vaccino e l'esposto
file2485304	vicenda Vaccino antinfluenzale: tre < morti sospette >. L'Aifa blocca due lotti Allarme
file2485287	numero, sicuramente destinato all'aumento, di < morti sospette >. Il 'Continuate a vaccinare' elencando
file2485287	moltiplicano in questi giorni a seguito delle < morti sospette > per il possibile uso del vaccino anti-influenza
file2485259	articolo. Vaccino antinfluenzale, 11 < morti sospette > "Nell'Isola non c'Ã¨ alcun pericolo"
file2485259	Sono in tutto 11 le segnalazioni di < morti sospette > per l'uso del vaccino Fluad della Novartis
file2485259	farmaco inserito nei lotti bloccati. Altre due < morti sospette > dopo l'assunzione del vaccino antiinfluenzale
file2485283	antinfluenzale, bloccati due lotti di Fluad: "Due < morti sospette > in Sicilia e una in Molise" ROMA
file2485283	anti-influenzale: nel mirino dell'Aifa ci sarebbero tre < morti sospette >, a seguito della vaccinazione con il siero
file2485255	rivolgono direttamente Sono salite a 11 le < morti sospette > di anziani dopo la vaccinazione con l'antinfluenzale
file2485255	Istituto superiore di sanitï¿½ (Iss). Le < morti sospette > riguardano tutti anziani: due a Siracusa
file2485293	Marche ANCONA - Vaccini, nessun caso di < morti sospette > nelle Marche. In particolare dopo la somministrazione
file2485300	indagine che dovrÃ accertare se una serie di < morti sospette > avvenute in diverse zone dâ€™Italia nelle
file2485271	relazione diretta tra vaccinazione e decessi. Le < morti sospette > riguardano cinque anziani: due a Siracusa
file2485324	Vaccino antinfluenzale, l'Aifa: 5 < morti sospette >28-11-2014 La Procura di Siena
file2485324	relazione diretta tra vaccinazione e decessi. Le < morti sospette > riguardano cinque anziani: due a Siracusa
file2485305	2014 21:14 Lotti destinati ad Asl, 3 < morti sospette > in Sicilia e Molise E' stato bloccato
file2485305	142701 e 143301, erano destinati alle Asl. Le < morti sospette > si sarebbero verificate in Sicilia e in
file2485305	del vaccino antinfluenzale Fluad. Le < morti sospette > legate allâ€™uso dei vaccini antinfluenzali
