# Supplementary material for: Bad News: Analysis of the Quality of Information on Influenza Prevention Returned by Google in English and Italian
Source: Front Immunol. 2015 Dec 8;6:616. doi: 10.3389/fimmu.2015.00616 (PMC4672033; doi:10.3389/fimmu.2015.00616)
Supplement: Supplementary file 3 [file Data_Sheet_3.XLSX]

## Sheet: Sheet1
Website	Category	Flu Jab	App Drug	Lifestyle	Hygiene	Supplements	Nutrition	CAM Herbs	CAM Practices	Devices	Authorship	Attribution	Disclosure	Currency	Total JAMA	Position	Archive	Notes
SEARCH "influenza prevention"
http://www.cdc.gov/flu/protect/habits.htm	Government	1	1	0	1	0	0	0	0	0	1	1	1	1	4	1	http://www.webcitation.org/6d54KuVbk
http://www.cdc.gov/flu/protect/preventing.htm	Government	1	1	0	1	0	0	0	0	0	1	1	1	1	4	2	http://www.webcitation.org/6d54Qysxp
http://www.mayoclinic.org/diseases-conditions/flu/basics/prevention/con-20035101	Professional	1	0	0	1	0	0	0	0	0	1	1	1	1	4	3	http://www.webcitation.org/6d54UP8Dm
http://www.uptodate.com/contents/influenza-prevention-beyond-the-basics	Professional	1	1	0	1	0	0	0	0	0	1	1	1	1	4	4	http://www.webcitation.org/6d54ioaAa
http://www.webmd.com/cold-and-flu/tc/influenza-prevention	Portal	1	0	0	0	0	0	0	0	0	0	0	1	0	1	5	http://www.webcitation.org/6d54qViFl
http://www.nhs.uk/Conditions/Flu/Pages/Prevention.aspx	Government	1	1	0	1	0	0	0	0	0	0	1	0	1	3	6	http://www.webcitation.org/6d54ucbcx
https://en.wikipedia.org/wiki/Influenza_prevention	Other	1	0	1	1	0	1	0	0	1	0	1	1	0	2	7	http://www.webcitation.org/6d54yGnjt
https://www.concentra.com/patients/health-library/influenza/	Professional	1	1	0	1	0	0	0	0	0	0	0	1	0	1	8	http://www.webcitation.org/6d550qBIB
http://www.flu.gov/prevention-vaccination/	Government	1	0	0	1	0	0	0	0	0	0	0	0	0	0	9	http://www.webcitation.org/6d559SEAm
https://www.aap.org/en-us/Documents/disasters_dpac_InfluenzaHandout.pdf	Professional	1	0	0	1	0	0	0	0	0	0	1	1	1	3	10	http://www.webcitation.org/6d55D5iUb
SEARCH "preventing the flu"
Website	Category	Flu Jab	App Drug	Lifestyle	Hygiene	Supplements	Nutrition	CAM Herbs	CAM Practices	Devices	Authorship	Attribution	Disclosure	Currency	Total JAMA	Position	Archive
http://www.cdc.gov/flu/protect/habits.htm	Government		1	0	1	0	0	0	0	0	1	1	1	1	4	1	http://www.webcitation.org/6d54KuVbk
http://www.cdc.gov/flu/protect/preventing.htm	Government	1	1	0	1	0	0	0	0	0	1	1	1	1	4	2	http://www.webcitation.org/6d54Qysxp
http://www.cdc.gov/flu/protect/habits.htm	Government	1	1	0	1	0	0	0	0	0	1	1	1	1	4	3	http://www.webcitation.org/6d54KuVbk
http://www.nhs.uk/Conditions/Flu/Pages/Prevention.aspx	Government	1	1	0	1	0	0	0	0	0	0	1	0	1	3	4	http://www.webcitation.org/6d54ucbcx
http://www.health.com/health/gallery/02075294500.html		0	0	0	0	0	0	0	0	0	0	0	0			5	not archivable	irrelevant
http://www.webmd.com/cold-and-flu/features/preventing-cold-and-flu-how-doctors-keep-germs-at-bay	Portal	0	0	0	1	0	0	0	0	0	1	0	1	0	2	6	http://www.webcitation.org/6d55Lvn0W
http://www.webmd.com/cold-and-flu/flu-guide/cold_flu_stopping_germs_work	Portal	1	1	1	1	0	0	0	0	0	0	0	1	0	1	7	http://www.webcitation.org/6d55PetTw
http://symptoms.webmd.com/cold-and-flu-map-tool/avoid-cold-flu	Portal	1	0	0	1	0	0	0	0	0	1	0	1	0	2	8	http://www.webcitation.org/6d55ckSBp
http://www.webmd.com/cold-and-flu/11-tips-prevent-cold-flu	Portal	1	0	1	0	0	1	0	0	0	0	0	1	0	1	9	http://www.webcitation.org/6d55galWj
http://www.m.webmd.com/cold-and-flu/flu-guide/what-causes-flu-viruses	Portal	1	0	0	1	0	0	0	0	0	1	0	1	1	3	10	http://www.webcitation.org/6d55kuEIx
SEARCH "prevenire l'influenza"
Website	Category	Flu Jab	App Drug	Lifestyle	Hygiene	Supplements	Nutrition	CAM Herbs	CAM Practices	Devices	Authorship	Attribution	Disclosure	Currency	Total JAMA	Position	Archive	Notes
https://www.ok-salute.it/diagnosi-e-cure/13-trucchi-per-evitare-linfluenza	Journalism	0	0	1	1	0	1	0	0	0	0	0	1	0	1	1	not archivable
http://it.blastingnews.com/salute/2014/11/come-prevenire-l-influenza-in-5-mosse-00170027.html	other	1	0	1	1	0	0	0	0	0	0	0	1	1	2	2	http://www.webcitation.org/6d567NYGL
http://www.valdelsa.net/notizia/cosa-mangiare-per-prevenire-l-influenza-una-alimentazione-corretta-puo-aiutare-a-combatterla	Journalism	0	0	0	1	0	1	1	0	0	0	0	1	0	1	3	http://www.webcitation.org/6d56BWsYa
http://www.salute-e-benessere.org/nutrizione/ecco-le-6-vitamine-che-ci-aiutano-a-prevenire-linfluenza/	other	0	1	0	0	1	0	1	0	0	1	0	1	0	2	4	http://www.webcitation.org/6d56Gn1ys
http://www.elle.it/Bellezza-Beauty/prevenire-influenza-10-regole	other	0	0	1	1	0	1	0	0	0	1	0	0	0	1	5	http://www.webcitation.org/6d56MMj8A
http://it.wikihow.com/Prevenire-l'Influenza	other	1	0	1	1	1	1	1	0	1	0	1	1	0	2	6	http://www.webcitation.org/6d56drowb
http://www.lucaavoledo.it/2011/10/prevenzione-naturale-di-influenza.html	Commercial	0	0	1	0	1	1	1	0	0	1	0	1	1	3	7	http://www.webcitation.org/6d56hQFxA
http://www.nonsprecare.it/come-evitare-la-febbre-le-regole-giuste-dentro-e-fuori-casa																8	http://www.webcitation.org/6d56p9Rpt	off topic
http://www.iobenessere.it/influenza/	other	0	0	1	1	0	1	0	0	0	1	0	0	0	1	9	http://www.webcitation.org/6d56u3buA
http://www.vicks.it/it-it/la-scienza-della-cura/come-prevenire-l-influenza-e-il-raffreddore																	http://www.webcitation.org/6d572XL8Z	index only
SEARCH "prevenzione influenza"
Website	Category	Flu Jab	App Drug	Lifestyle	Hygiene	Supplements	Nutrition	CAM Herbs	CAM Practices	Devices	Authorship	Attribution	Disclosure	Currency	Total JAMA	Position	Archive	Notes
http://www.lucaavoledo.it/2011/10/prevenzione-naturale-di-influenza.html	Commercial	0	0	1	0	1	1	1	0	0	1	0	1	1	3	1	http://www.webcitation.org/6d56hQFxA
http://www.salute.gov.it/portale/temi/p2_4.jsp?area=influenza	Government	1	1	0	1	0	0	0	0	0	1	1	1	1	4	2	http://www.webcitation.org/6d579LB1V
http://www.salute.gov.it/portale/news/p3_2_1_1_1.jsp?menu=notizie&p=dalministero&id=2218	Government	1	0	0	1	0	0	0	0	0	1	1	1	1	4	3	http://www.webcitation.org/6d57FotbE
http://www.salute.gov.it/portale/news/p3_2_1_1_1.jsp?menu=notizie&p=dalministero&id=1725	Government	1	0	0	1	0	0	0	0	0	1	1	1	1	4	4	http://www.webcitation.org/6d57JwyKl
http://guna.com/it/prevenzione-cura-influenza/	Commercial	0	0	0	1	0	0	1	0	0	0	0	1	0	1	5	http://www.webcitation.org/6d57Qeqin
http://www.valdelsa.net/notizia/cosa-mangiare-per-prevenire-l-influenza-una-alimentazione-corretta-puo-aiutare-a-combatterla	Journalism	0	0	1	1	0	1	0	0	0	0	0	1	0	1	6	http://www.webcitation.org/6d56BWsYa
http://www.vicks.it/it-it/la-scienza-della-cura/come-prevenire-l-influenza-e-il-raffreddore/prevenzione-contro-il-raffreddore-e-linfluenza	Commercial	1	0	0	1	0	0	0	0	0	0	0	1		1	7	http://www.webcitation.org/6d57Wi1Fe
http://www.osservatorioinfluenza.it/linfluenza/prevenire-e-curare-linfluenza	Professional	0	0	0	1	0	0	0	0	1	0	0	1	0	1	8	http://www.webcitation.org/6d57rueQr
http://it.blastingnews.com/salute/2015/10/influenza-ottobre-2015-sintomi-e-prevenzione-il-nuovo-virus-e-la-questione-vaccino-00604787.html	Other	1	0	0	0	0	0	0	0	0	0	0	1	1	2	9	http://www.webcitation.org/6d59FrjMA
http://www.campagnainfluenza.it/	Government	1	0	0	1	0	0	0	0	0	0	0	1	0	1	10	http://www.webcitation.org/6d59LO65a
SEARCH "prevenzione antinfluenzale"
Website	Category	Flu Jab	App Drug	Lifestyle	Hygiene	Supplements	Nutrition	CAM Herbs	CAM Practices	Devices	Authorship	Attribution	Disclosure	Currency	Total JAMA	Ranking	Archive
http://www.salute.gov.it/portale/news/p3_2_1_1_1.jsp?menu=notizie&p=dalministero&id=2218	Government	1	0	0	1	0	0	0	0	0	1	0	1	1	3	1	http://www.webcitation.org/6d57FotbE
http://www.salute.gov.it/portale/temi/p2_4.jsp?area=influenza	Government	1	0	0	1	0	0	0	0	0	1	0	1	1	3	2	http://www.webcitation.org/6d579LB1V
http://www.salute.gov.it/imgs/C_17_opuscoliPoster_44_allegato.pdf	Government	1	0	0	1	0	0	0	0	0	1	0	1	1	3	3	http://www.webcitation.org/6d59USQI1
http://www.salute.gov.it/portale/news/p3_2_1_1_1.jsp?menu=notizie&p=dalministero&id=1725	Government	1	0	0	1	0	0	0	0	0	1	0	1	1	3	4	http://www.webcitation.org/6d57JwyKl
http://www.lucaavoledo.it/2011/10/prevenzione-naturale-di-influenza.html	Commercial	0	0	1	0	1	1	1	0	0	1	0	1	1	3	5	http://www.webcitation.org/6d56hQFxA
http://www.campagnainfluenza.it/	Government	1	0	0	1	0	0	0	0	0	0	0	1	0	1	6	http://www.webcitation.org/6d59LO65a
http://www.ccm-network.it/imgs/C_27_MAIN_page_1012_listaFile_List11_itemName_0_file.pdf	Government	1	0	0	1	0	0	0	0	0	1	1	1	1	4	7	http://www.webcitation.org/6d59jAPCM
http://www.sanita.regione.lombardia.it/cs/Satellite?c=Redazionale_P&childpagename=DG_Sanita%2FDetail&cid=1213370431966&pagename=DG_SANWrapper	Government	1	0	0	1	0	0	0	0	0	0	1	1	1	3	8	http://www.webcitation.org/6d59mdlHx
http://it.blastingnews.com/salute/2015/10/influenza-ottobre-2015-sintomi-e-prevenzione-il-nuovo-virus-e-la-questione-vaccino-00604787.html	other	1	0	0	0	0	0	0	0	0	0	0	1	1	2	9	http://www.webcitation.org/6d59pSZgd
http://it.blastingnews.com/salute/2015/10/influenza-autunno-2015-sintomi-cure-e-vaccini-di-prevenzione-contro-il-virus-00588621.html	other	1	0	1	1	0	1	0	0	0	0	0	1	1	2	10	http://www.webcitation.org/6d59u6kUV
note: the websites shaded have not been included in the analysis
